# Supplementary material for: Structural organization of p62 filaments and the cellular ultrastructure of calcium-rich p62-enwrapped lipid droplet cargo
Source: Nat Commun. 2025 Nov 28;16:10810. doi: 10.1038/s41467-025-66785-7 (PMC12669770; doi:10.1038/s41467-025-66785-7)
Supplement: Supplementary file 9 — Source Data 1 [file 41467_2025_66785_MOESM9_ESM.xlsx]

## Sheet: Figure 2g
p62 filament -LC3b	p62 filament +LC3b		p62 filament -LC3b	p62 filament +LC3b
length [nm]	length [nm]		sorted length [nm]	sorted length [nm]
1857.3	309.996		78.0378	76.6204
1367.4	95.7751		82.3821	78.2509
112.933	1117.79		84.7375	80.51
78.0378	289.365		96.0845	80.905
127.389	191.617		97.8033	82.2406
282.089	1372.45		103.175	82.3913
656.504	121.643		103.191	84.3387
357.804	391.828		108.276	84.3867
218.38	947.41		111.12	85.8041
1161.41	568.899		112.356	86.3783
148.815	286.175		112.933	86.3939
1052.77	99.8234		113.598	86.4159
542.358	223.994		114.003	87.0176
387.668	949.863		114.681	87.7957
186.745	151.32		115.169	87.8619
547.729	655.876		115.442	89.3665
134.559	391.289		117.34	90.545
948.057	1194.57		118.588	91.5803
155.912	517.427		127.389	92.1142
206.223	622.383		127.542	92.2675
212.292	159.083		129.486	93.1651
129.486	1080.85		130.745	94.4513
775.927	409.418		133.016	95.3478
113.598	472.346		134.559	95.7751
387.893	78.2509		136.143	96.7819
228.136	615.486		136.422	96.7964
661.056	478.492		137.093	98.3942
629.222	114.908		138.119	98.8634
907.707	353.447		138.824	99.3219
174.993	218.047		139.408	99.8234
1060.21	272.935		139.669	100.353
1412.06	203.735		139.847	100.919
271.337	93.1651		145.364	101.32
663.337	591.834		145.527	101.442
272.045	102.385		147.041	101.602
157.398	130.889		148.815	101.803
258.187	205.238		154.174	102.385
607.496	135.846		154.619	103.709
209.296	131.021		155.912	104.146
612.03	487.527		157.398	104.973
399.149	141.569		158.101	105.231
476.921	114.452		160.251	105.852
868.367	157.969		160.491	106.692
610.153	1189.9		165.534	106.96
616.609	493.105		165.588	107.129
145.364	134.864		165.998	107.401
449.279	287.76		166.086	108.009
321.356	340.863		166.882	108.229
263.353	108.229		168.624	111.46
374.977	861.682		168.997	112.567
411.175	426.995		170.517	113.037
340.225	248.163		170.769	113.727
108.276	87.0176		171.306	114.452
998.147	121.7		172.431	114.908
133.016	291.344		174.993	115.264
580.014	439.858		177.811	116.004
103.191	237.58		177.982	116.49
275.096	418.263		178.016	118.977
771.024	499.51		179.137	119.109
286.819	146.5		179.246	119.508
290.989	711.139		179.522	121.374
353.904	451.792		179.575	121.643
576.903	643.988		180.382	121.7
667.811	630.044		180.579	121.935
795.157	195.739		180.974	123.217
179.137	380.813		181.646	123.475
84.7375	423.532		182.003	125.51
963.164	619.379		182.207	127.342
185.691	352.952		183.48	129.566
342.583	374.943		184.317	129.821
405.851	257.966		184.327	130.802
130.745	180.61		185.691	130.889
337.854	107.401		186.667	131.021
213.636	360.378		186.745	134.864
645.669	2715.86		187.928	134.958
882.547	507.075		188.781	134.988
206.812	1767.34		190.306	135.846
114.003	144.442		190.513	137.671
435.517	465.591		191.08	138.859
237.945	134.958		191.166	141.569
192.764	524.195		192.319	141.851
515.398	164.114		192.716	143.652
940.317	485.815		192.764	144.442
179.575	782.284		193.72	145.524
115.442	1237.69		195.056	145.85
396.255	118.977		196.604	146.123
260.398	456.019		198.366	146.5
154.619	373.106		201.289	149.025
477.763	231.189		202.136	149.153
147.041	106.692		203.604	150.406
364.977	690.025		203.646	151.32
718.876	377.257		205.925	151.343
160.251	99.3219		206.223	156.57
248.129	87.7957		206.812	156.746
547.848	971.881		208.923	157.372
240.24	129.566		209.296	157.969
211.094	86.3939		210.825	159.083
477.51	164.941		210.939	159.12
137.093	292.326		211.094	159.914
184.317	280.364		211.646	163.323
286.618	316.577		212.292	164.114
158.101	553.687		213.636	164.941
139.669	827.335		214.685	165.384
198.366	86.4159		215.877	168.311
205.925	100.919		218.38	168.921
257.871	82.2406		218.789	170.433
239.081	199.411		223.831	173.287
179.246	313.883		225.653	174.445
407.04	789.064		226.35	175.612
1983.25	119.508		227.876	176.769
546.177	98.3942		228.136	177.882
533.694	319.296		235.537	178.647
179.522	222.137		235.865	180.61
202.136	610.413		237.945	184.077
201.289	112.567		238.037	187.467
182.003	101.602		239.081	188.355
256.398	101.442		240.24	188.583
377.952	506.254		243.32	188.922
294.036	196.256		243.694	190.412
382.336	418.636		248.067	190.845
321.647	91.5803		248.129	191.617
250.093	622.955		249.045	192.771
307.731	444.348		250.093	193.176
393.134	361.186		250.465	195.231
251.491	608.729		250.817	195.739
350.754	238.101		251.491	195.77
182.207	268.728		252.259	196.256
377.694	151.343		252.501	197.45
190.306	195.231		255.474	197.815
214.685	209.318		256.398	199.242
554.205	177.882		257.765	199.411
314.039	251.157		257.871	200.451
166.882	812.05		258.187	201.872
638.741	197.815		260.398	203.735
103.175	502.316		263.353	204.403
328.825	237.446		266.007	205.238
465.361	121.935		267.95	205.518
238.037	188.922		268.412	208.789
211.646	348.282		270.472	209.318
614.439	123.217		270.59	217.701
412.274	324.215		271.337	218.047
329.111	472.566		272.045	220.547
849.248	264.956		275.096	222.137
196.604	95.3478		276.239	222.216
154.174	737.26		278.741	223.994
178.016	483.456		278.745	225.841
480.974	119.109		279.945	226.481
440.951	94.4513		280.303	227.118
270.59	334.9		282.089	227.9
145.527	480.043		286.618	231.189
165.998	92.1142		286.819	231.384
127.542	226.481		290.989	235.889
315.918	645.296		291.032	237.446
118.588	205.518		294.036	237.58
633.713	249.646		307.731	238.101
180.579	145.85		311.2	243.338
397.245	163.323		311.963	248.163
138.824	339.887		314.039	249.646
997.26	156.746		315.918	251.157
191.166	505.458		318.76	257.966
796.076	488.153		319.878	259.536
575.033	311.555		321.356	260.484
690.219	168.311		321.647	264.956
227.876	323.784		324.535	268.728
276.239	813.488		325.024	269.735
136.422	123.475		325.419	272.935
549.443	345.006		325.637	275.246
266.007	868.933		326.36	278.975
601.867	669.752		328.825	280.187
516.544	406.433		329.111	280.364
180.974	138.859		329.328	283.349
425.539	396.893		331.214	286.175
325.637	447.144		337.854	286.499
112.356	116.004		340.225	287.76
450.876	100.353		340.844	289.365
278.741	426.254		342.583	291.344
96.0845	84.3867		350.754	292.326
203.604	222.216		353.904	295.088
416.325	260.484		355.669	300.942
168.624	98.8634		357.804	306.517
311.2	516.169		364.977	309.996
531.68	92.2675		374.977	311.555
280.303	149.025		377.518	313.883
466.072	116.49		377.694	316.577
267.95	199.242		377.952	317.988
165.534	586.501		378.466	319.296
195.056	103.709		382.336	323.784
170.517	466.219		387.668	324.215
257.765	220.547		387.893	330.997
840.361	498.824		391.336	334.9
769.708	794.028		393.134	339.887
391.336	174.445		396.255	340.863
172.431	107.129		397.245	345.006
443.718	554.049		399.149	345.178
668.72	87.8619		405.851	348.282
250.817	130.802		407.04	352.952
652.741	704.107		411.175	353.447
165.588	159.12		412.274	355.432
502.514	429.418		416.325	360.378
82.3821	108.009		425.539	361.186
324.535	372.437		435.517	372.437
215.877	190.845		440.951	373.106
136.143	684.851		443.718	374.943
181.646	204.403		449.279	377.257
177.811	227.9		450.876	380.813
355.669	394.187		465.361	381.717
620.252	80.905		466.072	390.412
672.76	111.46		471.268	391.289
874.611	280.187		476.921	391.828
542.098	149.153		477.51	394.187
1157.35	435.913		477.763	396.236
191.08	200.451		480.974	396.893
192.319	870.384		502.514	406.433
329.328	1149.52		515.398	409.418
533.335	227.118		516.544	412.459
225.653	84.3387		526.769	418.263
186.667	1030.07		531.68	418.636
325.024	165.384		533.335	422.008
117.34	195.77		533.694	423.532
226.35	885.627		542.098	426.254
190.513	101.32		542.358	426.995
255.474	125.51		546.177	429.418
326.36	231.384		547.729	431.086
584.936	597.977		547.848	435.913
183.48	176.769		549.443	439.858
180.382	178.647		554.205	444.348
331.214	680.94		573.608	447.144
592.86	300.942		575.033	451.792
250.465	96.7964		576.903	456.019
377.518	80.51		580.014	462.943
279.945	137.671		582.656	465.19
325.419	113.727		584.936	465.591
318.76	592.127		592.86	466.219
170.769	598.158		601.867	469.65
203.646	225.841		607.496	472.346
845.493	90.545		610.153	472.566
223.831	465.19		612.03	478.492
249.045	150.406		614.439	480.043
708.242	1703.65		616.609	482.362
138.119	121.374		620.252	483.456
114.681	143.652		629.222	485.815
378.466	431.086		633.713	487.527
160.491	462.943		638.741	488.153
171.306	193.176		645.669	493.105
931	141.851		652.741	493.371
573.608	278.975		656.504	498.824
111.12	1022.4		661.056	499.51
177.982	482.362		663.337	502.316
688.483	105.231		667.811	505.458
1198.86	115.264		668.72	506.254
97.8033	412.459		672.76	507.075
582.656	76.6204		688.483	512.286
243.694	188.583		690.219	516.169
188.781	306.517		708.242	517.427
526.769	175.612		718.876	524.159
235.537	168.921		769.708	524.195
218.789	170.433		771.024	538.814
1782.52	129.821		775.927	546.346
208.923	524.159		795.157	553.687
192.716	546.346		796.076	553.951
268.412	243.338		796.295	554.049
796.295	86.3783		799.625	555.351
471.268	283.349		840.361	557.375
193.72	557.375		845.493	568.899
210.939	355.432		849.248	586.501
340.844	616.32		868.367	588.214
187.928	146.123		874.611	589.821
270.472	145.524		882.547	591.834
168.997	512.286		907.707	592.127
799.625	105.852		931	597.977
278.745	96.7819		940.317	598.158
184.327	159.914		948.057	608.729
210.825	538.814		963.164	610.413
252.501	104.146		997.26	615.486
243.32	101.803		998.147	615.879
311.963	588.214		1052.77	616.32
235.865	134.988		1060.21	619.379
248.067	217.701		1157.35	622.383
252.259	184.077		1161.41	622.955
139.847	553.951		1198.86	630.044
115.169	188.355		1367.4	643.988
139.408	89.3665		1412.06	645.296
291.032	615.879		1782.52	655.876
319.878	295.088		1857.3	669.752
166.086	127.342		1983.25	680.94
	82.3913			684.851
	187.467			690.025
	722.824			704.107
	390.412			706.028
	104.973			711.139
	589.821			722.824
	85.8041			737.26
	173.287			748.965
	422.008			782.284
	748.965			784.888
	784.888			789.064
	275.246			790.712
	197.45			794.028
	317.988			812.05
	555.351			813.488
	259.536			827.335
	208.789			861.682
	469.65			868.933
	190.412			870.384
	381.717			885.627
	286.499			947.41
	106.96			949.863
	269.735			971.881
	706.028			1022.4
	192.771			1030.07
	396.236			1080.85
	235.889			1117.79
	157.372			1149.52
	113.037			1189.9
	790.712			1194.57
	345.178			1237.69
	156.57			1372.45
	330.997			1703.65
	201.872			1767.34
	493.371			2715.86

## Sheet: Figure 4a
Anti-p62 blot
Anti ATG5 blot
Anti GAPDH blot

## Sheet: Figure 4j
mCherry-p62-RPE	ATG5 KD mCherry-p62 RPE	Astrocytes WT	Astrocytes ATG5KO	Neurons WT	Neurons ATG5 KO	Mouse cortex WT	Mouse cortex ATG5KO
Number of lipid droplets per cell
28	22	11.417	18.8	1.286	3.571	5.72	7.762
18	25	12.4	22.333	3	4.727	5.5	13.15
0	16	7.125	12	0.867	1.636	5.778	11.55
47	36					6.415	14.389
14	60
37	67
48	32
45	58
65	46
37	68
29	61
38	14
63	24
49	89
26	36
30	21
44	45
31	46
14	51
18	61
23	90
5	35
68	42
4	25
18	62
63	57
25	40
9	44
52	29
24	36
73	39
42	0
45	42
63	65
39	28
40	38
69	76
91	42
26	33
44	34
21	48
26	21
44	16
23	23
31	13
38	12
39	80
49	45
25	81
61	10
37	31
36	27
44	33
45	70
40	27
60	34
93	18
33	28
102	23
31	24
61	66
20	30
22	45
81	28
12	25
27	38
70	36
110	37
57	17
65	13
58	15
21	17
13	19
25	22
42	56
15	31
32	55
21	38
7	17
23	20
28	96
	32
	78
	19
	17
	46
	36
	8
	33
	19
	118
	31
	76
	16
	66
	37
	53
	12
	28
	33
	45
	27
	49
	69
	27
	21
	11
	17
	60
	14
	15
	22
	41
	72
	66
	24
	56
	17
	46
	18
	51
	19
	56
	17
	8
	32
	45
	71
	91
	220
	80
	77
	25
	46
	24
	31
	102
	62
	31
	22
	64
	21
	92
	41
	13
	33
	31
	43
	42
	39

## Sheet: Figure 4k
mCherry-p62-RPE	ATG5 KD mCherry-p62 RPE	Astrocytes WT	Astrocytes ATG5KO	Neurons WT	Neurons ATG5 KO	Mouse cortex WT	Mouse cortex ATG5KO
Number of p62 punctae per cell
21	1	5.417	19.6	0.357	12.214	3.32	7.571
18	6	7.5	24	0.667	14.909	2.75	8.65
0	1	3.75	25.154	0.8	16.182	2.647	8.4
6	9					3.111	7.611
9	60
8	68
20	22
23	53
22	17
50	18
60	20
36	6
33	10
88	29
5	10
22	8
22	15
14	16
18	27
7	18
23	22
27	3
83	48
4	23
33	17
54	40
18	26
1	26
39	8
43	24
44	9
44	0
16	26
45	13
38	14
0	54
47	24
40	29
39	19
21	8
0	128
12	55
16	54
13	32
49	5
17	8
19	33
59	2
21	148
38	45
4	77
18	5
11	43
57	7
14	51
41	10
31	34
7	53
6	12
22	2
0	20
15	70
14	11
22	1
14	17
20	15
92	42
121	30
66	10
69	12
3	5
5	8
3	5
28	29
50	6
4	28
7	29
14	24
1	44
23	46
4	24
26	57
	135
	25
	40
	11
	7
	2
	2
	36
	68
	7
	117
	5
	36
	51
	29
	82
	44
	47
	94
	18
	14
	73
	16
	13
	8
	24
	56
	112
	81
	63
	31
	123
	60
	33
	79
	60
	1
	76
	155
	32
	85
	62
	37
	57
	1
	80
	109
	134
	102
	129
	33
	16
	29
	61
	112
	70
	3
	22
	46
	14
	66
	20
	35
	49
	36
	55
	29
	18

## Sheet: Figure 4l
mCherry-p62-RPE	ATG5 KD mCherry-p62 RPE	Astrocytes WT	Astrocytes ATG5KO	Neurons WT	Neurons ATG5 KO	Mouse cortex WT	Mouse cortex ATG5KO
Size of lipid droplets (in um^2)	Size of lipid droplets (in um^2)	Average size of lipid droplets (in um^2)	Average size of lipid droplets (in um^2)	Average size of lipid droplets (in um^2)	Average size of lipid droplets (in um^2)	Average size of lipid droplets (in um^2)	Average size of lipid droplets (in um^2)
0.497	0.313	0.319	0.709	0.846	0.613	0.22	0.194
1.275	0.159	0.392	0.527	0.672	0.805	0.206	0.218
0.227	0.159	0.307	0.52	0.64	0.898	0.167	0.23
0.178	0.153					0.213	0.219
0.141	0.215
0.264	0.153
0.92	0.141
0.276	0.239
0.57	0.239
0.264	0.313
0.135	0.172
0.129	0.153
0.319	0.564
0.202	0.135
0.178	0.3
0.233	0.184
0.166	0.276
0.19	0.153
0.582	0.141
0.533	0.153
0.411	0.221
0.497	0.656
0.46	0.184
0.135	0.772
0.141	0.319
0.202	0.362
0.202	0.178
0.288	0.147
0.257	0.294
0.331	0.251
0.135	0.153
0.423	0.159
0.135	0.337
0.405	0.166
0.613	0.343
0.392	0.208
0.202	0.153
0.19	0.202
0.294	0.478
0.288	0.147
0.319	0.454
0.478	0.251
0.386	0.178
0.166	0.356
0.356	0.178
0.356	0.141
0.49	0.159
0.221	0.159
0.307	0.147
0.417	0.153
0.46	0.129
0.264	1.833
0.601	0.589
0.337	0.221
0.441	0.399
1.496	0.172
0.613	0.147
0.227	0.135
0.282	0.343
0.337	0.215
0.257	0.141
0.331	0.429
0.527	0.208
0.147	0.184
0.356	0.294
0.656	0.239
0.178	0.208
0.221	0.215
0.221	1.146
0.159	0.166
0.27	0.239
0.135	1.318
0.215	0.227
0.184	0.172
0.38	0.172
0.521	0.809
0.368	0.141
0.423	0.245
0.178	0.141
0.429	0.472
0.613	0.558
0.288	0.742
0.576	0.19
0.57	0.233
0.54	0.215
0.687	0.184
0.239	0.478
0.809	0.196
0.497	0.705
0.251	0.208
0.564	0.411
0.147	0.172
0.166	0.184
0.178	0.644
0.135	0.276
0.141	0.441
0.166	0.264
0.325	0.54
0.3	0.123
0.233	0.3
0.307	0.202
0.337	0.484
0.227	1.275
0.276	0.625
0.435	0.448
0.123	0.662
0.184	0.3
0.288	0.319
0.153	0.141
0.515	0.362
0.435	0.405
0.307	0.362
0.153	0.288
0.497	0.435
0.135	0.141
0.337	0.46
0.184	0.202
0.141	0.3
0.54	0.153
0.411	0.166
0.147	0.362
0.38	1.091
0.374	0.307
0.221	0.276
0.123	0.576
0.343	0.294
0.178	0.166
0.914	0.282
0.159	0.349
0.619	0.705
0.264	0.27
0.135	1.852
0.19	0.178
0.392	0.349
0.319	0.208
0.319	0.221
0.638	0.484
0.221	0.497
0.19	0.257
0.644	0.472
0.484	0.509
0.356	0.589
0.374	0.153
0.368	0.276
0.208	0.374
0.337	0.656
0.368	1.073
0.123	0.307
0.264	0.693
0.123	0.448
0.159	0.497
0.208	1.232
0.135	0.509
0.227	0.417
0.184	2.33
0.135	0.711
0.141	0.313
0.227	0.215
0.478	1.042
0.343	0.411
0.178	0.239
0.153	0.441
0.368	0.19
0.135	0.399
0.208	0.215
0.257	0.46
0.208	0.313
0.239	0.54
0.251	0.135
0.448	1.986
0.172	0.466
0.178	0.166
0.239	0.294
1.128	0.245
0.399	0.736
0.582	0.245
0.239	1.349
0.331	1.03
0.276	0.147
0.19	0.625
0.178	0.674
0.208	0.423
0.141	1.41
0.135	0.233
0.123	1.03
0.184	1.22
0.644	0.65
0.147	1.214
0.172	4.396
0.202	0.38
0.178	1.839
0.356	2.526
0.178	0.3
0.208	0.57
0.129	0.38
0.227	0.392
0.147	0.435
0.153	0.233
0.227	8.467
0.202	0.172
0.215	0.294
0.172	0.166
0.288	0.521
0.135	0.227
0.239	0.343
0.239	0.313
0.233	0.478
0.196	0.147
0.123	0.319
0.497	0.582
0.172	0.533
0.172	0.153
0.3	0.178
0.123	0.325
0.123	0.392
0.123	0.282
0.552	1.453
0.288	0.681
0.202	1.698
0.251	0.368
0.374	0.46
0.215	0.123
0.208	0.208
0.135	0.417
0.147	0.362
0.166	0.19
0.123	0.166
0.27	0.589
0.251	0.196
0.215	0.215
0.123	0.135
0.184	0.834
0.497	0.828
0.233	0.681
0.208	0.619
0.159	0.135
0.153	0.711
0.846	0.411
0.521	1.919
0.963	0.472
0.766	0.282
0.227	0.196
1.091	0.123
0.582	0.337
1.643	0.141
0.153	0.638
0.864	0.208
0.147	1.104
0.325	0.533
0.932	0.227
0.208	0.123
1.024	0.141
1.073	0.374
0.307	1.416
0.319	0.392
0.19	0.441
0.159	0.159
0.368	0.423
0.178	0.374
0.294	1.453
0.172	0.172
0.779	0.159
0.895	0.153
0.178	1.122
0.981	0.27
0.429	0.123
0.276	0.172
0.123	0.349
1.355	0.251
0.153	0.3
0.901	0.631
0.956	0.343
0.785	1.128
0.325	0.307
0.227	0.631
1.03	0.264
1.067	0.282
0.196	0.202
0.846	1.165
0.374	0.245
1.055	0.681
1.68	0.84
0.926	1.104
0.681	0.681
0.521	0.448
0.3	0.337
0.466	0.264
0.38	0.202
0.969	0.202
0.693	1.502
1.061	1.361
0.601	0.147
0.766	0.147
0.19	0.668
0.895	0.123
0.448	0.141
0.202	0.343
0.809	1.33
0.172	0.503
0.19	0.3
0.178	1.778
0.159	0.631
0.208	0.46
0.239	0.656
0.159	2.391
0.123	0.313
0.19	0.368
0.251	0.159
0.123	0.38
0.123	1.196
0.221	0.202
0.147	0.178
0.178	0.527
0.178	1.189
0.294	0.19
0.208	0.448
0.208	0.662
0.711	0.129
0.196	0.141
0.19	2.403
0.178	0.172
0.429	0.184
0.153	0.166
0.257	0.386
0.239	0.202
0.208	0.141
0.221	0.245
0.257	0.129
0.147	0.448
0.264	0.233
0.196	0.233
0.202	1.821
0.221	0.184
0.264	0.215
0.276	0.221
0.178	0.245
0.196	0.386
0.227	0.141
0.135	0.65
0.147	0.19
0.257	0.288
0.141	0.595
0.166	0.349
0.386	0.981
0.153	0.589
0.196	0.239
0.392	0.331
0.313	0.576
0.356	0.515
0.288	0.84
0.337	0.331
0.178	0.429
0.429	0.257
0.233	0.257
0.172	0.337
0.227	0.631
0.19	0.288
0.141	0.276
0.166	0.19
0.478	0.515
0.828	0.27
0.362	0.343
0.159	0.343
0.202	0.349
0.147	0.257
0.123	0.19
0.215	0.356
0.221	0.809
0.307	0.46
0.159	0.294
0.141	0.19
0.135	1.668
0.123	0.19
0.19	0.202
0.313	0.178
0.202	0.625
0.245	0.294
0.153	0.337
0.178	0.202
0.147	0.178
0.208	0.448
0.202	0.245
0.129	0.215
0.509	0.178
0.129	0.19
0.417	0.349
0.123	0.429
0.368	0.184
0.227	0.153
0.932	0.147
0.282	0.233
0.503	0.46
0.129	0.374
0.325	0.411
0.166	0.123
0.245	0.166
0.429	0.141
0.429	0.257
0.227	0.135
0.153	2.127
0.123	0.153
0.147	0.196
0.668	0.546
0.153	1.809
0.521	0.227
0.411	0.202
0.202	0.558
0.454	0.19
0.129	0.264
0.196	0.153
0.356	0.264
0.343	0.135
0.282	0.282
0.153	0.27
0.441	0.208
0.349	0.288
0.172	0.429
0.362	0.417
0.251	0.166
0.123	0.147
0.411	0.135
0.497	0.159
0.147	0.184
0.257	0.202
0.307	0.417
0.527	0.147
0.166	0.307
0.374	0.76
0.46	0.19
0.196	0.429
0.141	0.172
0.153	0.49
0.681	0.172
0.288	0.472
0.276	0.202
0.172	0.233
0.417	0.239
0.202	0.129
0.208	0.337
0.73	0.251
0.196	0.399
0.208	0.166
0.184	0.846
0.251	0.153
0.319	0.337
0.264	0.644
0.576	0.3
0.576	0.288
0.202	0.448
0.233	0.129
1.294	0.386
0.374	0.159
0.313	0.239
1.76	0.331
0.245	0.779
0.215	0.294
0.362	0.239
0.251	0.184
0.423	0.172
0.319	0.147
0.166	0.129
0.178	0.257
0.386	0.153
0.38	0.19
0.429	0.153
0.233	0.399
0.3	0.239
0.264	1.919
0.239	0.129
0.172	0.49
0.76	0.282
0.282	0.834
0.307	0.227
0.19	0.135
0.288	0.27
0.233	0.159
0.208	0.159
0.135	0.57
0.405	0.717
0.184	0.19
0.202	0.129
0.172	0.631
0.123	0.3
0.417	1.459
0.582	0.196
1.122	0.202
0.349	0.307
0.288	0.405
0.466	0.19
0.239	0.429
0.166	0.184
0.251	0.564
0.153	0.202
0.282	0.227
0.172	0.454
0.19	0.227
0.349	0.227
0.215	0.362
0.546	0.399
0.681	0.123
0.766	0.123
0.251	0.521
0.184	0.264
0.288	0.135
0.3	0.288
0.135	0.264
0.233	0.288
0.27	0.147
0.405	0.564
0.166	0.215
0.239	0.84
0.307	0.981
0.178	0.135
0.294	0.392
0.46	0.135
0.362	0.411
0.184	0.153
0.178	0.288
0.129	0.484
0.294	0.202
0.19	0.123
0.184	0.202
0.435	0.251
0.307	0.178
0.337	0.215
0.693	0.123
0.208	0.147
0.466	0.208
0.153	0.202
0.129	0.503
0.331	0.319
0.245	0.227
0.135	0.159
0.27	0.282
1.226	0.748
0.19	0.472
0.239	0.558
0.264	0.184
0.172	0.325
0.656	0.484
0.129	0.987
0.454	0.19
0.196	0.166
0.466	0.349
0.196	0.135
0.184	0.589
0.27	0.184
0.276	0.313
0.466	0.159
0.123	0.184
0.245	0.141
0.166	0.521
0.239	0.202
0.356	0.319
0.147	1.79
0.123	0.454
0.129	0.233
0.221	0.429
0.221	0.307
0.595	0.141
0.123	0.472
0.251	1.612
0.153	0.19
0.423	0.319
0.466	0.282
0.257	0.153
0.3	0.313
0.178	0.202
0.233	0.208
0.294	0.233
0.92	0.178
0.49	0.184
0.399	0.662
0.202	0.877
0.19	0.184
0.178	0.619
0.129	0.178
0.135	0.123
0.343	0.172
0.172	0.46
0.264	0.374
0.288	0.552
0.196	0.325
0.221	0.644
0.153	0.159
0.448	0.662
0.159	0.288
0.417	0.245
0.202	0.429
0.208	0.454
0.215	0.429
0.331	0.411
0.208	0.595
0.233	0.319
0.19	0.38
0.239	0.233
0.288	0.3
0.166	0.282
0.356	0.239
0.178	0.503
0.135	0.331
0.208	1.153
0.38	0.227
0.215	0.233
0.374	0.49
0.19	0.178
0.19	0.448
0.178	0.239
0.202	0.245
0.221	0.141
0.184	0.27
0.38	0.282
0.276	0.172
0.515	0.503
0.178	0.533
0.129	0.472
0.257	0.582
0.356	0.251
0.129	0.239
0.123	0.294
0.325	0.521
0.19	0.435
1.012	0.399
0.178	0.411
0.282	0.196
0.141	0.509
0.135	0.307
0.184	0.337
0.294	0.257
3.188	0.159
0.233	0.215
0.564	0.221
0.294	0.49
0.251	0.625
0.343	0.208
0.748	0.208
0.417	0.527
0.478	0.221
0.27	0.135
0.288	0.233
0.147	0.202
0.135	0.349
0.129	0.435
0.202	0.46
0.239	0.19
0.123	0.147
0.215	0.147
0.135	0.19
0.123	0.135
0.159	0.196
0.147	0.135
0.184	0.208
0.166	0.227
0.202	0.711
0.141	0.264
0.196	0.135
0.19	1.324
0.19	0.546
0.129	0.129
0.129	0.711
0.178	0.264
0.153	0.208
0.313	0.343
0.233	0.319
0.123	0.166
0.196	0.202
0.276	0.153
0.497	0.196
0.215	0.313
0.319	0.822
0.159	0.239
0.153	0.484
0.123	0.159
0.215	0.208
0.159	0.135
0.141	0.172
0.141	0.172
0.196	0.123
0.159	0.313
0.95	0.392
0.27	1.576
0.276	0.159
0.129	0.417
0.172	0.147
0.147	0.153
0.147	0.135
0.264	0.92
0.245	0.202
0.135	0.178
0.208	0.166
0.184	0.748
0.159	0.846
0.141	0.215
0.221	2.287
0.129	0.95
0.141	0.159
0.239	0.208
0.123	0.123
0.184	0.251
0.239	2.998
0.172	0.331
0.135	0.307
0.184	0.196
0.202	0.202
0.251	0.533
0.166	1.11
0.233	1.146
0.159	0.184
0.276	0.907
0.662	0.257
0.3	0.264
0.644	0.307
0.368	0.135
0.202	0.288
0.343	0.478
0.153	0.141
0.202	0.135
0.147	0.288
0.356	0.49
0.135	0.356
0.392	0.546
0.166	4.555
0.552	0.595
0.141	0.294
0.129	1.238
0.202	0.215
0.19	0.362
0.135	0.871
0.3	0.208
0.135	0.208
0.282	0.221
0.147	0.343
0.313	1.668
0.264	0.233
0.172	0.307
0.178	0.123
0.135	0.172
0.166	0.411
0.172	0.711
0.135	0.239
0.208	0.172
0.147	0.153
0.123	0.208
0.245	0.521
0.245	0.337
0.184	0.423
0.166	0.638
0.386	0.607
0.307	0.123
0.184	0.129
0.135	0.3
0.319	0.184
0.38	0.184
0.423	0.202
0.135	0.337
0.307	0.196
0.325	0.589
0.49	0.184
0.386	1.447
0.129	0.852
0.613	0.166
0.435	0.178
0.282	0.276
0.123	0.337
0.466	0.374
0.65	0.251
0.411	0.349
0.208	0.313
0.178	0.349
0.178	0.356
0.313	0.478
0.349	0.135
0.288	0.307
0.159	0.607
0.343	0.215
0.184	0.49
0.141	0.356
0.221	0.466
0.178	0.147
0.19	0.337
0.19	0.846
0.233	0.607
0.276	0.822
0.19	0.307
0.202	0.552
0.166	0.441
0.153	0.313
0.202	0.172
0.294	0.141
0.208	0.356
0.147	0.159
1.208	0.159
0.172	0.215
0.19	0.233
0.159	0.589
0.178	0.288
0.166	0.196
0.417	0.264
0.208	1.343
0.294	0.178
0.307	0.331
0.166	0.276
0.221	0.791
0.153	0.184
0.159	0.343
0.172	0.791
0.153	0.257
0.147	0.601
0.202	0.343
0.172	0.172
0.264	0.19
0.141	0.202
0.208	0.172
0.159	0.202
0.257	0.147
0.166	0.282
0.147	0.123
0.27	0.153
0.245	0.227
0.233	0.601
0.276	0.625
0.215	0.349
0.294	0.153
0.337	0.153
0.797	0.27
0.288	5.83
0.582	0.46
0.153	0.239
0.233	0.153
0.19	0.147
0.159	0.215
0.343	0.123
0.172	0.178
0.362	0.129
0.472	0.135
0.215	0.736
0.166	0.54
0.27	0.208
0.405	0.159
0.129	0.981
0.123	0.631
0.178	0.956
0.251	0.576
0.245	0.135
0.141	0.748
0.123	0.202
0.227	0.159
0.141	0.159
0.57	0.533
0.239	0.239
0.123	0.153
0.159	0.123
0.208	0.208
0.27	0.288
0.129	0.135
0.251	1.079
0.178	0.319
0.27	0.257
0.215	0.123
0.141	0.196
0.202	0.135
0.27	0.135
0.159	0.889
0.227	0.386
0.196	0.27
0.215	0.159
0.3	0.141
0.251	0.595
0.325	0.202
0.307	0.208
0.172	0.337
0.478	0.368
0.123	2.176
0.239	0.3
0.227	0.331
0.123	0.343
0.356	0.3
0.257	0.221
0.129	0.294
0.631	0.288
0.294	0.141
0.294	0.221
0.325	0.196
0.221	0.497
0.166	0.239
0.276	0.313
0.135	0.233
0.141	0.399
0.196	0.294
0.202	0.257
0.166	0.466
0.172	0.233
0.441	0.141
0.135	0.392
0.227	0.208
0.257	0.466
0.123	0.172
0.135	0.362
0.208	1.122
0.172	0.196
0.613	0.399
0.141	0.601
0.325	0.828
0.135	0.172
0.356	0.576
0.215	0.3
0.215	0.325
0.184	0.239
0.981	0.141
0.687	0.503
0.129	0.38
0.509	0.956
0.159	0.245
0.257	0.178
0.386	0.178
0.196	0.448
0.307	0.227
0.331	0.129
0.178	0.552
0.147	0.699
0.307	0.153
0.215	0.313
0.331	0.509
0.472	0.233
0.264	0.123
0.19	0.129
0.337	2.017
0.257	0.245
0.368	0.166
0.54	0.386
0.233	0.153
0.337	0.129
0.178	0.159
0.3	0.95
0.19	0.239
0.448	0.411
0.227	0.227
0.392	0.172
0.159	0.245
0.257	0.313
0.153	0.785
0.215	0.601
0.251	0.264
0.331	0.172
0.411	0.27
0.202	0.478
0.123	0.313
0.184	0.264
0.221	0.19
0.313	0.448
0.325	0.215
0.135	0.325
0.208	0.202
0.19	1.036
0.123	0.595
0.215	0.503
0.319	0.129
0.681	0.521
0.135	0.184
0.356	0.172
0.178	0.239
0.288	0.282
0.123	0.221
0.313	0.705
0.123	0.166
0.147	0.362
0.147	0.264
0.159	0.239
0.239	1.386
0.245	0.264
0.166	0.196
0.264	0.448
0.178	0.159
0.466	0.343
0.196	0.147
0.166	0.362
0.147	0.215
0.337	0.264
0.19	0.153
0.251	0.178
0.135	0.221
0.307	0.288
0.313	0.325
0.196	0.208
0.202	0.49
0.147	0.368
0.337	0.221
0.208	0.227
0.239	1.668
0.233	0.307
0.331	0.478
0.196	0.123
0.129	0.313
0.141	0.282
0.153	0.184
0.533	0.417
0.172	0.448
0.429	0.147
0.307	0.417
0.349	0.202
0.245	0.172
0.227	0.282
0.233	0.3
0.356	0.239
0.172	1.042
0.159	0.294
0.325	0.558
0.221	0.196
0.153	0.239
0.448	0.405
0.276	1.778
0.215	0.166
0.288	0.129
0.215	0.221
0.3	0.147
0.153	0.625
0.153	0.159
0.147	0.282
0.178	0.147
0.368	0.288
0.245	0.202
0.221	0.178
0.135	0.38
0.374	0.509
0.147	0.135
0.135	0.423
0.147	0.386
0.123	0.166
0.141	0.435
0.141	0.159
0.331	0.141
0.172	0.196
0.417	0.141
0.166	0.135
0.19	0.202
0.257	0.159
0.227	0.3
0.159	0.288
0.282	0.147
0.264	0.147
0.221	0.227
0.208	0.343
0.184	0.123
0.141	0.319
0.19	0.221
0.172	0.215
0.264	1.202
0.239	0.441
0.123	0.644
0.227	0.135
0.202	1.097
0.38	0.723
0.123	0.233
0.227	0.668
0.76	0.153
0.215	0.754
0.196	0.595
0.153	0.307
0.184	0.153
0.325	0.257
0.147	0.656
0.172	0.294
0.172	0.141
0.141	0.386
0.196	0.386
0.123	0.54
0.153	0.625
0.282	0.215
0.582	0.38
0.239	0.264
0.196	0.3
0.141	1.263
0.129	0.19
0.264	0.202
0.159	0.135
0.123	2.029
0.159	0.233
0.178	0.852
0.558	0.288
0.313	0.135
0.233	0.147
0.251	0.245
0.208	0.356
0.166	0.123
0.294	0.123
0.184	0.233
0.159	3.188
0.46	1.245
0.293	0.3
0.414	0.386
0.144	0.558
0.224	0.141
0.138	0.331
0.218	0.257
0.287	0.429
0.178	0.202
0.144	0.325
0.471	0.343
1.287	0.294
1.66	0.313
0.19	0.147
0.132	0.399
0.144	0.159
0.431	0.644
0.517	0.497
0.259	0.386
0.149	0.123
0.167	0.264
0.644	0.233
0.603	0.221
0.396	0.662
0.126	0.282
0.115	0.251
0.19	0.172
0.201	0.558
0.155	0.239
0.31	0.227
0.253	0.257
0.31	0.153
0.201	0.368
0.822	0.172
0.31	0.509
0.224	0.27
0.333	0.448
0.19	0.233
0.264	0.448
0.121	1.324
0.264	1.852
0.322	0.356
0.19	0.227
0.121	0.184
0.184	0.215
0.236	0.227
0.534	0.153
0.46	0.607
0.908	0.582
0.31	0.711
0.161	0.399
0.144	0.405
0.465	0.166
0.632	0.423
0.218	0.717
0.144	0.815
0.218	0.399
0.419	1.202
0.385	0.184
0.293	0.245
0.517	0.294
0.299	0.3
0.483	0.681
0.224	1.11
0.144	0.215
0.241	0.386
0.144	0.313
0.552	0.227
0.488	0.215
0.132	0.399
0.689	0.215
0.684	0.54
0.253	0.141
0.207	0.123
0.506	0.245
0.184	0.159
0.184	0.325
0.172	0.343
0.253	0.27
0.471	1.723
0.126	0.166
0.241	0.484
0.121	0.172
0.144	0.153
0.437	0.245
0.316	0.631
0.339	0.362
0.368	0.95
0.172	0.423
0.437	0.337
0.862	0.239
0.207	0.202
0.46	0.766
1.126	0.208
0.161	0.386
0.213	0.257
0.178	0.288
0.224	0.221
0.247	0.356
0.167	0.159
0.19	0.331
0.31	0.166
0.333	0.184
0.167	0.208
0.362	0.282
0.494	0.313
0.144	0.362
0.155	0.227
0.569	0.215
0.31	0.251
0.121	0.349
0.236	0.245
0.305	0.282
0.115	0.196
0.115	0.227
0.115	0.215
0.282	0.3
0.19	0.153
0.201	0.141
0.126	0.251
0.161	0.153
0.115	0.233
0.167	0.135
0.385	0.153
0.184	0.27
0.236	0.208
0.172	3.114
0.408	0.3
0.31	0.288
0.241	0.251
0.218	0.129
0.195	0.129
0.213	0.515
0.121	0.123
0.149	0.307
0.138	0.178
0.287	0.374
0.264	0.184
0.264	0.288
0.132	0.196
0.236	0.233
0.132	0.19
0.23	0.196
0.264	0.166
0.213	0.631
0.138	0.349
0.31	0.215
0.282	0.135
0.144	0.245
0.259	1.153
0.161	1.251
0.287	0.166
0.167	0.423
0.161	0.166
0.247	0.135
0.253	0.196
0.126	0.141
0.178	0.123
0.132	0.319
0.282	0.196
0.213	0.141
0.253	0.166
0.184	0.221
0.287	0.478
0.184	0.135
0.362	0.123
0.362	0.135
0.322	0.497
0.138	0.135
0.454	0.276
0.167	0.343
0.195	0.362
0.178	0.65
0.126	0.441
0.356	0.202
0.121	0.662
0.552	0.178
0.138	0.27
0.161	0.313
0.115	0.49
0.276	0.208
0.161	0.227
0.356	0.264
0.218	0.399
0.144	0.509
0.144	0.19
0.178	0.239
0.195	0.392
0.19	0.141
0.126	0.153
0.333	0.699
0.115	0.245
0.121	0.141
0.115	0.454
0.167	0.129
0.236	0.227
0.241	0.472
0.138	0.282
0.19	0.294
0.138	0.245
0.184	0.595
0.328	0.239
0.787	0.196
0.253	0.313
0.115	0.184
0.287	0.245
0.121	0.245
0.115	0.687
0.345	0.184
0.356	0.386
0.259	0.601
0.138	0.245
0.305	0.208
0.598	0.147
0.218	0.147
0.184	0.411
0.167	0.153
0.167	0.3
0.362	0.392
0.224	0.411
0.201	0.631
0.305	0.625
0.149	0.159
0.121	0.221
1.046	0.288
0.282	0.294
0.213	0.313
0.213	0.3
0.172	0.172
0.195	0.411
0.241	0.325
0.132	0.147
0.264	1.128
0.373	0.239
0.201	0.38
0.259	0.589
0.184	0.239
0.167	0.159
0.184	0.27
0.149	0.288
0.132	1.208
0.218	0.331
0.253	0.166
0.138	0.313
0.138	0.582
0.396	0.331
0.546	0.392
0.305	0.46
0.264	0.454
0.132	0.153
0.207	1.747
0.207	0.153
0.155	0.693
0.282	0.282
0.753	0.135
0.328	0.294
0.132	1.447
0.747	0.497
0.224	0.356
0.241	0.208
0.138	0.809
0.155	0.172
0.144	0.497
0.172	1.097
0.126	1.428
0.138	0.153
0.236	0.294
0.144	0.466
0.328	1.606
0.259	0.141
0.282	0.221
0.391	0.129
0.161	0.656
0.241	0.46
0.138	0.546
0.236	0.582
0.121	0.791
0.224	1.153
0.115	0.313
0.161	0.441
0.54	0.135
0.218	0.123
0.385	1.76
0.534	0.313
0.236	0.423
0.161	0.374
0.155	0.239
0.27	0.441
0.799	0.147
0.132	0.215
0.167	0.356
0.575	0.245
0.19	0.889
0.178	0.497
0.19	0.129
1.011	0.343
0.465	0.19
0.167	0.313
0.241	0.129
0.126	0.356
0.144	0.166
0.529	0.27
2.063	0.251
0.195	0.343
0.121	0.159
0.121	0.19
0.316	0.533
0.373	0.159
0.207	0.166
0.178	0.123
0.408	0.141
0.155	0.454
0.276	0.454
0.149	0.147
0.207	0.448
0.167	0.472
0.322	0.251
0.132	0.184
0.23	0.233
1.034	0.159
0.701	0.472
0.138	0.123
0.236	0.319
1.074	0.343
0.126	0.153
0.35	0.172
0.178	0.129
0.46	0.135
0.534	0.27
0.241	0.178
0.161	0.147
0.264	0.932
0.126	0.392
0.172	0.472
0.126	0.515
0.184	0.159
0.167	0.135
0.121	0.135
0.299	0.135
0.161	0.141
0.879	0.141
0.138	0.423
0.161	0.227
0.115	0.135
0.132	0.92
0.253	0.147
0.431	0.141
0.218	0.405
0.425	0.319
0.592	0.184
2.597	0.141
0.287	0.307
0.121	0.49
0.184	0.166
0.373	0.362
0.207	0.123
0.293	0.766
0.23	0.343
0.259	0.276
0.138	0.448
0.178	0.754
0.161	0.331
0.19	0.147
0.172	0.356
0.282	0.576
0.201	0.362
0.195	0.227
0.201	0.288
0.483	0.245
0.569	0.49
0.201	0.343
0.184	0.313
0.282	0.239
0.293	0.276
0.115	0.264
0.121	0.141
0.19	0.135
0.121	0.815
0.391	0.809
0.609	0.497
0.46	0.601
0.615	0.871
0.305	1.386
0.333	0.429
0.442	0.166
0.333	0.294
0.138	0.129
0.276	0.374
0.155	0.159
0.592	0.993
0.121	0.141
0.149	0.202
0.339	0.147
0.299	0.466
0.282	0.257
1.798	0.184
0.253	0.264
0.144	0.221
0.184	0.239
0.362	0.166
0.155	0.153
0.167	0.208
0.161	0.141
0.425	0.215
0.328	0.196
0.414	0.215
0.178	0.239
0.552	0.356
0.483	0.141
0.121	0.466
0.569	0.429
0.144	0.95
1.643	0.448
0.121	2.508
0.224	0.141
0.224	0.221
0.115	0.3
0.402	0.282
0.276	0.625
0.586	0.141
0.178	0.19
0.167	0.166
0.195	1.367
0.218	0.417
0.207	0.349
0.201	0.241
0.753	0.356
0.201	0.425
0.35	0.236
0.247	0.247
0.253	0.201
0.138	0.155
0.379	0.207
0.184	0.54
0.368	0.339
0.5	0.126
0.563	0.414
0.195	0.167
0.121	0.161
0.144	0.5
0.316	0.264
0.161	0.115
0.31	0.276
0.414	0.546
0.373	0.345
0.236	0.253
0.178	0.121
0.276	0.236
0.477	0.529
0.236	0.236
0.161	0.224
0.236	0.144
0.184	0.345
0.115	0.132
0.138	0.419
0.419	0.299
0.241	0.178
1.207	0.121
0.511	0.144
0.333	0.201
0.287	0.155
0.506	0.46
0.178	0.402
0.132	0.781
0.115	0.885
0.207	0.126
0.247	0.184
0.236	1.224
0.287	0.138
0.167	0.259
0.603	0.115
0.172	0.385
0.408	0.402
0.126	0.172
0.385	0.218
0.178	0.333
0.115	0.529
0.27	1.074
0.172	0.328
0.167	0.753
0.115	0.218
0.408	0.23
0.149	1.195
0.149	0.144
0.299	1.08
0.247	0.31
0.201	0.138
0.19	0.333
0.178	0.27
0.322	0.218
0.213	0.305
0.299	0.201
0.247	0.195
0.385	0.339
0.839	0.666
0.115	0.425
0.247	0.31
0.328	0.167
0.236	0.488
0.132	0.442
0.144	0.373
0.58	0.132
0.264	0.425
0.213	0.948
1.253	0.23
0.224	1.074
0.23	0.126
0.5	0.201
0.391	0.259
0.259	0.144
0.316	0.598
0.362	0.31
0.201	0.121
0.149	0.178
0.178	0.213
0.161	0.184
0.316	0.661
0.155	0.575
0.27	0.293
0.241	0.385
0.253	0.287
0.419	0.379
0.115	0.149
0.132	0.247
0.121	0.23
0.218	0.707
0.167	0.305
0.35	0.224
0.19	0.218
0.247	0.419
0.155	0.149
0.195	1.5
0.373	0.282
0.437	0.345
0.144	0.121
0.218	0.316
0.155	0.236
0.247	0.155
0.632	0.845
0.121	1.729
0.155	0.155
0.126	0.259
0.161	0.167
0.373	0.425
0.184	0.592
0.126	0.218
0.299	0.511
0.144	0.345
0.333	0.408
0.253	0.299
0.184	0.155
0.201	0.126
0.431	0.144
0.236	0.569
0.19	0.322
0.201	0.149
0.167	0.488
0.259	0.149
0.138	0.207
0.552	0.609
0.293	0.19
0.649	0.385
0.236	0.121
0.132	0.689
0.465	0.385
0.167	0.224
0.213	0.236
0.483	0.948
0.678	0.144
0.644	0.132
0.27	0.58
0.224	0.259
0.287	0.46
1.097	0.218
0.345	0.218
0.282	0.58
0.161	1.735
0.213	0.437
0.115	0.241
0.356	0.253
0.241	0.207
0.195	0.247
0.264	0.546
0.316	0.368
0.379	0.483
0.362	0.213
0.356	0.27
0.236	0.121
0.575	0.132
0.19	0.149
0.121	0.132
0.207	0.379
0.494	0.195
0.155	0.569
0.695	0.121
0.126	0.178
0.276	0.328
0.201	0.477
0.247	0.144
0.218	0.264
0.195	0.236
0.115	0.781
0.144	0.144
0.431	0.241
0.115	0.322
0.155	1.724
0.161	0.184
0.988	0.178
0.138	0.396
0.218	0.144
0.253	0.31
0.167	0.213
0.908	0.437
0.195	0.77
0.184	0.149
0.31	0.19
0.684	0.379
0.144	0.333
0.391	0.149
0.195	0.172
0.167	0.144
0.121	0.144
0.557	0.132
0.144	0.138
0.241	0.201
0.356	0.121
0.379	0.207
0.178	0.253
0.161	0.167
0.172	0.477
0.121	0.195
0.201	0.144
0.178	0.167
0.471	0.195
0.333	0.247
0.167	0.115
0.259	0.138
0.368	0.144
0.184	0.328
0.184	0.362
1.155	0.138
0.678	0.799
0.149	0.161
0.282	0.126
0.276	0.149
0.115	0.236
0.132	0.213
0.201	0.167
0.172	0.144
0.132	0.121
0.149	0.661
0.477	0.132
0.287	0.161
0.718	0.213
0.121	0.35
0.506	0.115
0.299	0.201
0.195	0.213
0.19	0.552
0.115	0.161
0.362	0.184
0.218	0.149
0.264	0.218
0.322	0.793
0.259	0.121
0.822	0.839
0.115	0.54
0.276	1.178
0.126	0.161
0.126	0.126
0.339	0.167
0.178	0.115
0.167	0.603
0.437	0.293
0.908	0.672
0.425	0.305
0.385	0.287
0.35	0.259
0.253	0.454
0.121	0.362
0.552	0.339
0.167	0.161
0.276	0.172
0.178	0.167
0.132	0.488
0.5	0.115
0.149	0.207
0.264	0.213
0.149	0.167
0.339	0.144
0.655	0.172
0.419	0.46
0.121	0.218
0.121	0.19
0.379	0.121
0.264	0.155
0.138	0.19
0.161	0.132
0.345	0.396
0.259	0.132
0.253	0.534
0.241	0.316
0.167	0.115
0.138	0.816
0.276	0.132
0.419	0.195
0.523	0.19
0.356	0.287
0.184	0.322
0.155	0.483
0.126	0.121
0.201	0.121
0.264	0.379
0.253	0.144
0.172	0.132
0.345	0.138
0.178	0.144
0.437	0.259
0.201	0.218
0.132	0.218
0.149	1.885
0.167	0.339
0.126	0.178
0.638	0.23
0.207	0.178
0.328	0.534
0.454	0.121
0.431	0.23
0.477	0.161
0.31	0.259
0.305	0.253
0.23	0.126
0.391	0.155
0.373	0.259
0.207	1.488
0.213	0.919
0.925	0.333
0.718	0.218
0.31	0.144
0.414	0.879
0.19	0.121
1.304	0.195
0.333	1.184
0.121	0.316
0.224	0.121
0.552	0.253
0.236	0.201
0.31	0.799
0.333	0.46
0.149	0.385
0.322	0.563
0.282	0.368
0.132	0.552
0.236	0.126
0.419	0.161
0.138	0.184
0.178	0.201
0.155	0.333
0.368	0.328
0.27	0.144
0.236	0.224
0.161	0.132
0.155	0.138
0.247	0.873
0.121	0.27
0.385	0.442
0.316	0.149
0.293	0.391
0.167	0.511
0.305	0.247
0.213	1.109
0.362	0.213
0.126	0.287
0.172	0.201
0.132	0.299
0.27	0.666
1.287	0.126
0.126	0.138
0.115	0.678
0.126	0.201
0.184	0.132
0.178	0.839
0.345	0.132
0.408	0.126
0.172	0.753
0.282	1.931
0.115	1.069
0.253	1.706
0.511	2.545
0.138	1.253
0.264	0.465
0.27	3.074
0.195	0.333
0.529	0.626
0.138	0.115
0.184	1.649
0.132	0.603
0.19	0.144
0.362	0.666
0.373	0.121
0.488	0.293
0.138	0.77
1.569	0.586
0.184	1.867
0.902	1.109
0.167	0.408
1.04	1.689
0.328	0.23
0.132	0.609
0.649	0.259
0.184	0.517
0.155	0.236
0.241	0.19
0.19	0.718
0.345	0.172
0.626	0.46
0.247	0.609
0.207	0.184
0.328	0.126
0.247	0.672
0.305	0.299
0.155	2.091
0.937	1
0.195	0.414
0.391	0.19
0.121	0.132
1.85	0.914
0.282	0.644
0.155	0.356
0.155	0.253
0.31	1.844
0.161	2.137
0.149	0.144
0.115	0.718
0.391	1.747
0.471	15.772
0.316	0.172
0.27	0.138
0.879	0.213
0.138	0.121
0.161	0.483
0.862	1.143
0.132	0.758
0.126	2.086
0.213	0.747
0.609	0.19
0.161	0.506
0.385	0.316
0.167	0.988
0.201	3.212
0.322	0.937
0.81	1.615
0.195	0.419
0.19	0.477
0.414	0.115
0.121	0.23
0.81	0.138
0.195	0.649
0.563	0.293
0.138	0.218
0.132	0.575
0.523	0.149
0.264	0.172
0.575	0.184
0.195	0.207
0.132	1.017
0.236	0.184
0.391	0.19
0.546	0.259
0.322	0.293
0.23	0.965
0.161	0.126
0.224	0.126
0.172	0.523
0.253	0.46
0.178	0.27
0.149	0.236
0.115	0.149
0.144	0.282
0.172	0.322
0.201	0.276
0.138	0.287
0.144	0.213
0.701	0.379
0.305	0.115
0.5	0.115
0.126	0.994
0.184	0.184
0.195	0.247
0.172	0.138
0.201	0.247
1.034	0.259
0.201	0.149
0.46	0.149
0.115	0.442
0.264	0.184
0.126	0.155
0.195	0.149
0.184	0.689
0.121	0.259
0.241	0.362
0.684	0.132
0.644	0.149
0.121	0.201
0.316	0.167
0.207	0.758
0.276	0.546
0.155	0.465
0.155	0.178
0.126	0.207
0.138	0.126
[truncated: 4,126 more rows]

## Sheet: Figure 4m
mCherry-p62-RPE	ATG5 KD mCherry-p62 RPE	Astrocytes WT	Astrocytes ATG5KO	Neurons WT	Neurons ATG5 KO	Mouse cortex WT	Mouse cortex ATG5KO
% of lipid droplets that colocalize with p62
21.505	16.162	32.703	43.412	36.905	70.298	6.994	16.951
25.49	59.055	32.004	46.435	28.704	64.755	8.877	16.269
36.559	42.157	29.514	40.333	28.889	47.727	11.081	25.668
37.5	32.323					6.415	19.162
37.143	28.767
36.364	25.352
37.778	18.033
45.652	19.2
70.833	61.194
33.043	25.806
52.632	41.765
50.435	33.333
40.058	28.037
27.35	35.714
48.98	38.376
39.735	32.941
25.561	37.963
17.257	31.532
8.763	30.108
16.296	20.833
54.167	20.588
38.194	38.983
36.22	11.111
34.177	29.878
49.398	33.333
47.255	48.347
52.442	5.634
20.492	18.792
50.168	59.487
43.978	70.175
14.103	48.256
8.846	40.816
26.368	67.105
29.254	71.739
20.968	83.505
28.571	55.97
19.444	79.012
	36.364
	70.315
	53.968
	62.212
	55.367
	51.695
	53.226

## Sheet: Figure 5e
Diameter of droplet core (in nm)
517.8
521.4
476.8
528
521.9
518.6
522
525.1
518.2
520.1
521.95
522.05
519.2
508.9
510.33
524.68

## Sheet: Figure 5f
Coat thickness (in nm)	Spacing to neareast lipid bilayer (in nm)
22.3	20.4
9.5	11.43
9.35	15.3
6.5	12.1
7.8	7.8
12.57	13.2
5.9	20.6
6.9	12.4
11.2	11.7
12.4
3.8
13.8
26.9
8.7
17.55
27.9
12.13
17.97
9.2
11.24
11.62

## Sheet: Figure 7c
Anti p62 blot:
Anti ATG5 blot
anti GAPDH blot
Anti LC3 blot

## Sheet: Supplementary Figure 1c
Helical pitch distribution [Ang]		Sorted Helical pitch distribution [Ang]
148		123
139		124
135		127
141		129
138		129
151		130
141		130
148		130
139		132
130		133
127		133
142		133
154		133
154		135
139		135
138		135
136		135
139		135
157		136
148		136
124		136
148		136
148		136
140		136
138		136
150		136
163		138
139		138
138		138
142		138
136		138
136		138
144		138
152		138
133		138
155		138
138		138
138		139
135		139
138		139
145		139
135		139
133		139
136		139
141		139
148		139
145		139
141		139
142		140
133		141
147		141
145		141
139		141
138		142
138		142
139		142
139		142
135		144
138		144
139		144
144		145
136		145
144		145
130		145
152		147
138		148
132		148
133		148
129		148
136		148
139		148
148		148
136		148
148		150
135		151
142		151
129		152
130		152
160		154
136		154
139		155
145		157
123		160
151		163

[truncated: 7 more sheets: Supplementary Figure 1d, Supplementary Figure 1e, Supplementary Figure  4d, Supplementary Figure 7, Supplementary Figure  8, Supplementary Figure 9, Supplementary Figure 11]
